# Supplementary material for: T-Cell Receptor Repertoire Sequencing and Its Applications: Focus on Infectious Diseases and Cancer
Source: Int J Mol Sci. 2022 Aug 2;23(15):8590. doi: 10.3390/ijms23158590 (PMC9369427; doi:10.3390/ijms23158590)
Supplement: Supplementary file 1 [file ijms-23-08590-s001.zip]

Archive with 1 entries (1 files):
- ijms-1832455-supplementary.pdf
